# Supplementary material for: 2-(Piperidin-4-yl)acetamides as Potent Inhibitors of Soluble Epoxide Hydrolase with Anti-Inflammatory Activity
Source: Pharmaceuticals (Basel). 2021 Dec 17;14(12):1323. doi: 10.3390/ph14121323 (PMC8703317; doi:10.3390/ph14121323)
Supplement: Supplementary file 1 [file pharmaceuticals-14-01323-s001.zip]

Archive with 1 entries (1 files):
- pharmaceuticals-1505615-supplementary.pdf
